# Supplementary material for: Rapid Detection of Zeranol Contamination in Cereals Using a Quaternary Ammonium-Functionalized Terphen[3]arene-Based Optical Sensor
Source: Foods. 2025 Mar 3;14(5):863. doi: 10.3390/foods14050863 (PMC11898769; doi:10.3390/foods14050863)
Supplement: Supplementary file 1 [file foods-14-00863-s001.zip]

Archive with 1 entries (1 files):
- foods-3433646-supplementary.pdf
